# Supplementary material for: 16S rRNA Next Generation Sequencing Analysis Shows Bacteria in Alzheimer’s Post-Mortem Brain
Source: Front Aging Neurosci. 2017 Jun 20;9:195. doi: 10.3389/fnagi.2017.00195 (PMC5476743; doi:10.3389/fnagi.2017.00195)
Supplement: Supplementary file 1 [file Data_Sheet_1.xlsx]

## Sheet: Sheet1
L2 (Phylum) Data Expressed as % Composition For Each individual
	F781C	F102C	F90C	F721C	S412C	S678C	S781C	S102C	F885AD	F498AD	F508AD	F584AD	S713AD	S718AD	S598AD	S772AD
Unassigned;Other	0.161342	0.0065761	0.373187	0.261882	0.121316	0.0446227	0.0228343	0.0323175	0.763839	0.768939	0.726206	0.110077	0.178713	0.0425355	0.0757148	0.0162587
k__Bacteria;Other	0	0	0	0.000236463	0.000196941	0.000102522	0.000237445	6.14402e-05	2.01074e-05	0.000163267	0.000147257	4.28746e-05	2.31283e-05	6.04412e-05	0.000113176	8.99626e-05
k__Bacteria;p__Acidobacteria	0	8.65276e-05	0	0	0	0	0	0	0.000221181	1.16619e-05	2.6774e-06	0	0.000115642	9.06618e-05	0	0.000212639
k__Bacteria;p__Actinobacteria	0.372827	0.0422255	0.150205	0.510877	0.294558	0.0940127	0.409078	0.0537294	0.175135	0.106278	0.231861	0.827111	0.252515	0.334406	0.213426	0.355025
k__Bacteria;p__Armatimonadetes	0	0	0.000547196	0.000236463	0	0	0	6.14402e-05	0	4.37323e-06	2.14192e-05	0	0	0	0	0
k__Bacteria;p__Bacteroidetes	0.0181965	0.0582331	0.000273598	0.00354694	0.00269152	0.000256305	0.0173731	0.00012288	0.00120644	0.00101605	0.000572965	0.000863616	0.00208155	0.0525688	5.83028e-05	0.00279702
k__Bacteria;p__Chlorobi	0	0	0	0	0	0	0	0	0	2.33239e-05	0	0	0	0	0	0
k__Bacteria;p__Chloroflexi	0	0	0	0	0	0	0	0	2.01074e-05	9.47533e-05	0	0	9.25134e-05	9.06618e-05	0	0
k__Bacteria;p__Cyanobacteria	0	8.65276e-05	0.000547196	0.0100497	0.00157553	0.000102522	0.0085876	0.000215041	0.0010858	0.000476682	0.000578319	0.00339321	0.000878877	0.0142188	1.37183e-05	0.000417099
k__Bacteria;p__Fibrobacteres	0	0	0	0	0	0	0	0	0	0	0	0	0	9.06618e-05	0	0
k__Bacteria;p__Firmicutes	0.111201	0.106169	0.00793434	0.0735398	0.0275717	0.00253742	0.0642685	0.00233473	0.0149197	0.00919107	0.0103455	0.0445712	0.0372135	0.175748	0.695656	0.0915738
k__Bacteria;p__Fusobacteria	0.000404367	0.721814	0	0.000591156	6.5647e-05	5.1261e-05	0.00201828	3.07201e-05	0	1.45774e-05	0.000618481	0.000165373	0.000208155	0.000543971	7.20212e-05	0.000597025
k__Bacteria;p__GN02	0	0	0	0	0	0	0	0	0	0	0	0	0.000115642	4.53309e-05	0	0
k__Bacteria;p__Gemmatimonadetes	0	0	0.000820793	0	0	0	0	0	0	0	0	0	0	0	0	0
k__Bacteria;p__OD1	0	0	0	0	0.000196941	0	0	0	0	0	0	0	0.00013877	0.000151103	0	0
k__Bacteria;p__Proteobacteria	0.329155	0.0646362	0.466211	0.138449	0.551434	0.858263	0.474851	0.911127	0.0435526	0.113751	0.0295987	0.0135912	0.52691	0.378664	0.0149324	0.532947
k__Bacteria;p__Spirochaetes	0	0	0	0	0	0	0	0	0	0	0	0	0	9.06618e-05	0	0
k__Bacteria;p__Synergistetes	0	0	0	0	0	0	0	0	0	0	0	0	0	7.55515e-05	6.85916e-06	0
k__Bacteria;p__TM6	0	0	0	0	0.000196941	0	0.000356168	0	0	0	2.6774e-06	0	0	0.000151103	0	0
k__Bacteria;p__TM7	0	0	0.000273598	0.000591156	0.000196941	5.1261e-05	3.95742e-05	0	0	0	0	1.83748e-05	0.000786364	0.000468419	3.42958e-06	2.45353e-05
k__Bacteria;p__Tenericutes	0	0	0	0	0	0	0	0	0	0	0	0	0	0	0	2.45353e-05
k__Bacteria;p__Verrucomicrobia	0	0	0	0	0	0	0	0	0	1.02042e-05	0	0	0	0	0	0
k__Bacteria;p__WPS-2	0.00687424	0.000173055	0	0	0	0	0.000277019	0	0	0	0	0	0	0	0	0
k__Bacteria;p__[Thermi]	0	0	0	0	0	0	7.91484e-05	0	0	2.62394e-05	4.55159e-05	0.000165373	0.000208155	0	3.42958e-06	3.27137e-05
L2 data corrected % Composition(h18S data removed and %s recalculated from new total
	F781C	F102C	F90C	F721C	S412C	S678C	S781C	S102C	F885AD	F498AD	F508AD	F584AD	S713AD	S718AD	S598AD	S772AD
k__Bacteria;Other	0	0	0	0.000319224	0.000224513	0.000107648	0.000242194	6.32834e-05	8.52553e-05	0.000706947	0.000537489	4.80195e-05	2.82166e-05	6.28589e-05	0.00012223	9.17619e-05
k__Bacteria;p__Acidobacteria	0	8.65276e-05	0	0	0	0	0	0	0.000937808	5.04962e-05	9.77253e-06	0	0.000141083	9.42883e-05	0	0.000216892
k__Bacteria;p__Actinobacteria	0.443664	0.0422255	0.238826	0.689684	0.335796	0.0987133	0.41726	0.0553413	0.742573	0.460185	0.846291	0.926365	0.308069	0.347782	0.2305	0.362126
k__Bacteria;p__Armatimonadetes	0	0	0.000870041	0.000319224	0	0	0	6.32834e-05	0	1.89361e-05	7.81802e-05	0	0	0	0	0
k__Bacteria;p__Bacteroidetes	0.0216539	0.0582331	0.000435021	0.00478837	0.00306834	0.00026912	0.0177205	0.000126567	0.00511532	0.00439948	0.00209132	0.00096725	0.00253949	0.0546715	6.29671e-05	0.00285296
k__Bacteria;p__Chlorobi	0	0	0	0	0	0	0	0	0	0.000100992	0	0	0	0	0	0
k__Bacteria;p__Chloroflexi	0	0	0	0	0	0	0	0	8.52553e-05	0.000410282	0	0	0.000112866	9.42883e-05	0	0
k__Bacteria;p__Cyanobacteria	0	8.65276e-05	0.000870041	0.013567	0.0017961	0.000107648	0.00875935	0.000221492	0.00460378	0.00206403	0.00211087	0.0038004	0.00107223	0.0147875	1.48158e-05	0.000425441
k__Bacteria;p__Fibrobacteres	0	0	0	0	0	0	0	0	0	0	0	0	0	9.42883e-05	0	0
k__Bacteria;p__Firmicutes	0.132329	0.106169	0.0126156	0.0992788	0.0314318	0.00266429	0.0655538	0.00240477	0.0632594	0.0397973	0.037761	0.0499197	0.0454005	0.182778	0.751308	0.0934052
k__Bacteria;p__Fusobacteria	0.000481197	0.721814	0	0.000798061	7.48375e-05	5.38241e-05	0.00205865	3.16417e-05	0	6.31203e-05	0.00225745	0.000185218	0.000253949	0.00056573	7.77828e-05	0.000608965
k__Bacteria;p__GN02	0	0	0	0	0	0	0	0	0	0	0	0	0.000141083	4.71442e-05	0	0
k__Bacteria;p__Gemmatimonadetes	0	0	0.00130506	0	0	0	0	0	0	0	0	0	0	0	0	0
k__Bacteria;p__OD1	0	0	0	0	0.000224513	0	0	0	0	0	0	0	0.000169299	0.000157147	0	0
k__Bacteria;p__Proteobacteria	0.391694	0.0646362	0.741275	0.186906	0.628635	0.901176	0.484348	0.938461	0.184663	0.49254	0.108035	0.0152222	0.64283	0.393811	0.016127	0.543606
k__Bacteria;p__Spirochaetes	0	0	0	0	0	0	0	0	0	0	0	0	0	9.42883e-05	0	0
k__Bacteria;p__Synergistetes	0	0	0	0	0	0	0	0	0	0	0	0	0	7.85736e-05	7.40789e-06	0
k__Bacteria;p__TM6	0	0	0	0	0.000224513	0	0.000363291	0	0	0	9.77253e-06	0	0	0.000157147	0	0
k__Bacteria;p__TM7	0	0	0.000435021	0.000798061	0.000224513	5.38241e-05	4.03657e-05	0	0	0	0	2.05798e-05	0.000959364	0.000487156	3.70395e-06	2.5026e-05
k__Bacteria;p__Tenericutes	0	0	0	0	0	0	0	0	0	0	0	0	0	0	0	2.5026e-05
k__Bacteria;p__Verrucomicrobia	0	0	0	0	0	0	0	0	0	4.41842e-05	0	0	0	0	0	0
k__Bacteria;p__WPS-2	0.00818035	0.000173055	0	0	0	0	0.00028256	0	0	0	0	0	0	0	0	0
k__Bacteria;p__[Thermi]	0	0	0	0	0	0	8.07313e-05	0	0	0.000113616	0.000166133	0.000185218	0.000253949	0	3.70395e-06	3.3368e-05
L5 (Family Level) Expressed as read counts
Total Sequence read count	2473	11557	3655	8458	15233	39016	25269	32552	49733	685992	373496	163267	43237	66180	291581	122273
Sample	F781C	F102C	F90C	F721C	S412C	S678C	S781C	S102C	F885AD	F498AD	F508AD	F584AD	S713AD	S718AD	S598AD	S772AD
Unassigned;Other;Other;Other;Other	399	76	1364	2215	1848	1741	577	1052	37988	527486	271235	17972	7727	2815	22077	1988
k__Bacteria;Other;Other;Other;Other	0	0	0	2	3	4	6	2	1	112	55	7	1	4	33	11
k__Bacteria;p__Acidobacteria;c__Acidobacteriia;o__Acidobacteriales;f__Koribacteraceae	0	0	0	0	0	0	0	0	0	0	0	0	0	0	0	3
k__Bacteria;p__Acidobacteria;c__RB25;o__;f__	0	1	0	0	0	0	0	0	0	0	0	0	0	0	0	6
k__Bacteria;p__Acidobacteria;c__Solibacteres;o__Solibacterales;f__Solibacteraceae	0	0	0	0	0	0	0	0	0	0	0	0	0	0	0	16
k__Bacteria;p__Acidobacteria;c__[Chloracidobacteria];o__RB41;f__Ellin6075	0	0	0	0	0	0	0	0	11	8	1	0	5	6	0	1
k__Bacteria;p__Actinobacteria;Other;Other;Other	0	0	0	0	0	0	0	0	0	3	1	0	0	0	1	2
k__Bacteria;p__Actinobacteria;c__Acidimicrobiia;o__Acidimicrobiales;f__	0	0	0	0	0	0	0	1	0	0	0	20	0	0	0	5
k__Bacteria;p__Actinobacteria;c__Acidimicrobiia;o__Acidimicrobiales;f__C111	0	0	0	0	3	0	5	0	0	0	45	2	6	39	0	14
k__Bacteria;p__Actinobacteria;c__Acidimicrobiia;o__Acidimicrobiales;f__EB1017	0	0	0	4	0	0	0	0	0	0	0	0	0	4	0	8
k__Bacteria;p__Actinobacteria;c__Actinobacteria;o__Actinomycetales;Other	8	6	15	55	20	41	1143	13	121	1270	1533	2271	50	251	220	559
k__Bacteria;p__Actinobacteria;c__Actinobacteria;o__Actinomycetales;f__	0	0	0	0	0	1	2	0	4	83	25	16	11	2	1	14
k__Bacteria;p__Actinobacteria;c__Actinobacteria;o__Actinomycetales;f__ACK-M1	0	0	0	4	1	1	0	0	0	0	0	0	0	31	0	0
k__Bacteria;p__Actinobacteria;c__Actinobacteria;o__Actinomycetales;f__Actinomycetaceae	1	2	0	18	0	2	48	0	25	0	95	44	16	112	16	9
k__Bacteria;p__Actinobacteria;c__Actinobacteria;o__Actinomycetales;f__Actinosynnemataceae	1	2	7	22	2	10	110	3	12	260	232	251	8	59	38	70
k__Bacteria;p__Actinobacteria;c__Actinobacteria;o__Actinomycetales;f__Brevibacteriaceae	0	0	1	0	2	7	1	1	0	0	107	16	0	16	2	0
k__Bacteria;p__Actinobacteria;c__Actinobacteria;o__Actinomycetales;f__Corynebacteriaceae	41	51	55	205	281	193	527	68	873	7183	8948	10455	1252	2129	1283	3957
k__Bacteria;p__Actinobacteria;c__Actinobacteria;o__Actinomycetales;f__Dermabacteraceae	0	0	0	0	0	0	0	0	2	1	22	1	0	0	0	0
k__Bacteria;p__Actinobacteria;c__Actinobacteria;o__Actinomycetales;f__Dermacoccaceae	2	0	2	1	2	1	11	2	2	86	114	116	10	7	33	50
k__Bacteria;p__Actinobacteria;c__Actinobacteria;o__Actinomycetales;f__Dietziaceae	0	0	0	0	4	0	1	0	0	247	128	13	0	0	0	0
k__Bacteria;p__Actinobacteria;c__Actinobacteria;o__Actinomycetales;f__Frankiaceae	0	0	0	0	0	0	36	0	0	0	0	1	4	1	0	1
k__Bacteria;p__Actinobacteria;c__Actinobacteria;o__Actinomycetales;f__Gordoniaceae	0	0	0	0	0	0	0	0	0	0	30	46	0	1	0	4
k__Bacteria;p__Actinobacteria;c__Actinobacteria;o__Actinomycetales;f__Intrasporangiaceae	1	0	0	5	0	3	5	2	1	70	123	14	1	3	6	9
k__Bacteria;p__Actinobacteria;c__Actinobacteria;o__Actinomycetales;f__Kineosporiaceae	0	0	0	0	0	0	0	0	0	101	0	0	0	0	0	0
k__Bacteria;p__Actinobacteria;c__Actinobacteria;o__Actinomycetales;f__Microbacteriaceae	2	4	14	100	23	44	228	31	111	568	619	84	120	166	24	76
k__Bacteria;p__Actinobacteria;c__Actinobacteria;o__Actinomycetales;f__Micrococcaceae	6	21	8	269	61	17	125	7	143	2344	3694	560	42	713	60	156
k__Bacteria;p__Actinobacteria;c__Actinobacteria;o__Actinomycetales;f__Micromonosporaceae	0	0	0	0	0	1	0	0	0	7	14	40	0	7	1	33
k__Bacteria;p__Actinobacteria;c__Actinobacteria;o__Actinomycetales;f__Mycobacteriaceae	30	1	0	0	6	1	12	2	17	352	142	317	25	86	18	34
k__Bacteria;p__Actinobacteria;c__Actinobacteria;o__Actinomycetales;f__Nakamurellaceae	0	0	0	0	0	0	0	0	0	0	0	0	0	0	3	0
k__Bacteria;p__Actinobacteria;c__Actinobacteria;o__Actinomycetales;f__Nocardiaceae	0	0	0	3	2	3	4	1	19	97	131	62	29	7	14	29
k__Bacteria;p__Actinobacteria;c__Actinobacteria;o__Actinomycetales;f__Nocardioidaceae	0	4	0	0	0	1	10	1	21	158	56	44	6	11	3	46
k__Bacteria;p__Actinobacteria;c__Actinobacteria;o__Actinomycetales;f__Propionibacteriaceae	829	395	444	3622	4076	3340	8052	1615	7335	59605	70148	120576	9314	18457	60493	38280
k__Bacteria;p__Actinobacteria;c__Actinobacteria;o__Actinomycetales;f__Pseudonocardiaceae	1	1	0	0	0	0	2	0	0	13	125	16	2	1	10	10
k__Bacteria;p__Actinobacteria;c__Actinobacteria;o__Actinomycetales;f__Streptomycetaceae	0	0	3	12	2	1	11	0	3	220	174	52	12	17	3	28
k__Bacteria;p__Actinobacteria;c__Actinobacteria;o__Actinomycetales;f__Thermomonosporaceae	0	0	0	0	0	0	0	0	0	0	1	0	0	8	0	0
k__Bacteria;p__Actinobacteria;c__Actinobacteria;o__Bifidobacteriales;f__Bifidobacteriaceae	0	0	0	0	0	0	0	0	0	68	0	0	0	0	0	0
k__Bacteria;p__Actinobacteria;c__Coriobacteriia;o__Coriobacteriales;f__Coriobacteriaceae	0	1	0	1	2	1	4	2	0	93	91	23	10	3	2	3
k__Bacteria;p__Actinobacteria;c__MB-A2-108;o__0319-7L14;f__	0	0	0	0	0	0	0	0	0	0	0	0	0	0	0	5
k__Bacteria;p__Actinobacteria;c__Thermoleophilia;o__Gaiellales;f__Gaiellaceae	0	0	0	0	0	0	0	0	0	74	0	0	0	0	0	3
k__Bacteria;p__Actinobacteria;c__Thermoleophilia;o__Solirubrobacterales;Other	0	0	0	0	0	0	0	0	4	3	1	0	0	0	0	5
k__Bacteria;p__Actinobacteria;c__Thermoleophilia;o__Solirubrobacterales;f__	0	0	0	0	0	0	0	0	9	0	0	0	0	0	0	0
k__Bacteria;p__Actinobacteria;c__Thermoleophilia;o__Solirubrobacterales;f__Solirubrobacteraceae	0	0	0	0	0	0	0	0	8	0	0	0	0	0	0	0
k__Bacteria;p__Armatimonadetes;c__[Fimbriimonadia];o__[Fimbriimonadales];f__[Fimbriimonadaceae]	0	0	2	2	0	0	0	2	0	3	8	0	0	0	0	0
k__Bacteria;p__Bacteroidetes;c__Bacteroidia;o__Bacteroidales;f__	0	0	0	0	0	0	0	0	0	0	0	0	0	5	0	0
k__Bacteria;p__Bacteroidetes;c__Bacteroidia;o__Bacteroidales;f__Bacteroidaceae	0	0	0	0	0	1	0	0	3	0	0	39	0	4	0	0
k__Bacteria;p__Bacteroidetes;c__Bacteroidia;o__Bacteroidales;f__Porphyromonadaceae	0	30	0	0	0	0	0	0	0	0	0	3	0	36	0	2
k__Bacteria;p__Bacteroidetes;c__Bacteroidia;o__Bacteroidales;f__Prevotellaceae	0	17	0	13	29	0	11	1	13	294	60	78	40	2864	3	12
k__Bacteria;p__Bacteroidetes;c__Bacteroidia;o__Bacteroidales;f__[Paraprevotellaceae]	0	621	1	0	0	0	2	0	11	0	0	4	0	27	0	1
k__Bacteria;p__Bacteroidetes;c__Cytophagia;o__Cytophagales;f__Cytophagaceae	0	0	0	0	3	3	0	0	1	132	40	1	22	36	0	5
k__Bacteria;p__Bacteroidetes;c__Flavobacteriia;o__Flavobacteriales;f__Flavobacteriaceae	0	0	0	1	5	2	2	2	8	135	18	0	22	69	3	23
k__Bacteria;p__Bacteroidetes;c__Flavobacteriia;o__Flavobacteriales;f__[Weeksellaceae]	0	0	0	16	0	2	3	0	11	45	28	6	1	18	5	4
k__Bacteria;p__Bacteroidetes;c__Sphingobacteriia;o__Sphingobacteriales;f__	37	0	0	0	2	0	0	0	0	33	0	2	0	3	1	0
k__Bacteria;p__Bacteroidetes;c__Sphingobacteriia;o__Sphingobacteriales;f__Sphingobacteriaceae	0	0	0	0	0	0	0	0	8	0	0	0	0	0	0	0
k__Bacteria;p__Bacteroidetes;c__[Saprospirae];o__[Saprospirales];f__Chitinophagaceae	8	5	0	0	2	2	421	1	5	58	68	8	5	417	5	295
k__Bacteria;p__Chlorobi;c__SJA-28;o__;f__	0	0	0	0	0	0	0	0	0	16	0	0	0	0	0	0
k__Bacteria;p__Chloroflexi;c__Anaerolineae;o__SBR1031;f__A4b	0	0	0	0	0	0	0	0	0	0	0	0	0	6	0	0
k__Bacteria;p__Chloroflexi;c__Thermomicrobia;o__JG30-KF-CM45;f__	0	0	0	0	0	0	0	0	1	65	0	0	4	0	0	0
k__Bacteria;p__Cyanobacteria;c__4C0d-2;o__MLE1-12;f__	0	0	1	70	2	0	76	1	10	14	48	1	16	14	0	4
k__Bacteria;p__Cyanobacteria;c__Chloroplast;o__Chlorophyta;f__	0	0	0	0	0	0	0	0	6	0	0	0	1	0	0	0
k__Bacteria;p__Cyanobacteria;c__Chloroplast;o__Cryptophyta;f__	0	0	1	0	0	0	0	0	0	0	0	0	5	0	0	0
k__Bacteria;p__Cyanobacteria;c__Chloroplast;o__Stramenopiles;f__	0	0	0	0	0	0	0	0	0	34	0	0	0	0	0	0
k__Bacteria;p__Cyanobacteria;c__Chloroplast;o__Streptophyta;f__	0	1	0	15	22	4	141	6	38	279	70	551	16	923	4	47
k__Bacteria;p__Cyanobacteria;c__Nostocophycideae;o__Nostocales;f__Nostocaceae	0	0	0	0	0	0	0	0	0	0	98	2	0	4	0	0
k__Bacteria;p__Fibrobacteres;c__;o__;f__	0	0	0	0	0	0	0	0	0	0	0	0	0	6	0	0
k__Bacteria;p__Firmicutes;c__Bacilli;o__Bacillales;Other	7	4	1	23	120	10	282	11	186	348	421	695	309	426	908	1740
k__Bacteria;p__Firmicutes;c__Bacilli;o__Bacillales;f__	0	0	0	0	0	0	0	0	7	0	0	0	0	0	0	0
k__Bacteria;p__Firmicutes;c__Bacilli;o__Bacillales;f__Alicyclobacillaceae	0	0	11	0	0	0	3	0	12	6	3	10	562	0	4	6
k__Bacteria;p__Firmicutes;c__Bacilli;o__Bacillales;f__Bacillaceae	7	0	1	23	0	1	4	0	33	83	10	31	70	0	8	47
k__Bacteria;p__Firmicutes;c__Bacilli;o__Bacillales;f__Listeriaceae	0	0	0	0	0	0	0	0	0	0	12	0	0	0	0	2
k__Bacteria;p__Firmicutes;c__Bacilli;o__Bacillales;f__Paenibacillaceae	14	1	0	0	0	0	0	0	0	2	2	0	136	0	8	0
k__Bacteria;p__Firmicutes;c__Bacilli;o__Bacillales;f__Planococcaceae	0	0	0	0	2	2	14	0	46	59	28	144	16	13	44	80
k__Bacteria;p__Firmicutes;c__Bacilli;o__Bacillales;f__Staphylococcaceae	240	40	7	60	193	36	776	20	197	3603	2020	3755	367	1133	201616	8878
k__Bacteria;p__Firmicutes;c__Bacilli;o__Bacillales;f__[Exiguobacteraceae]	0	0	0	0	0	0	2	0	0	11	0	0	0	27	6	0
k__Bacteria;p__Firmicutes;c__Bacilli;o__Bacillales;f__[Thermicanaceae]	0	0	0	0	0	0	0	0	0	0	0	0	0	5	0	0
k__Bacteria;p__Firmicutes;c__Bacilli;o__Gemellales;f__Gemellaceae	0	49	0	13	7	2	1	0	35	0	33	119	4	20	0	13
k__Bacteria;p__Firmicutes;c__Bacilli;o__Lactobacillales;f__Aerococcaceae	0	0	0	4	0	0	1	0	5	54	40	0	5	0	19	6
k__Bacteria;p__Firmicutes;c__Bacilli;o__Lactobacillales;f__Carnobacteriaceae	0	5	1	4	2	3	0	0	0	50	0	36	8	62	0	11
k__Bacteria;p__Firmicutes;c__Bacilli;o__Lactobacillales;f__Enterococcaceae	0	0	1	1	0	0	1	0	0	19	0	0	0	115	0	5
k__Bacteria;p__Firmicutes;c__Bacilli;o__Lactobacillales;f__Lactobacillaceae	0	0	0	0	0	0	2	1	2	69	0	16	4	17	9	5
k__Bacteria;p__Firmicutes;c__Bacilli;o__Lactobacillales;f__Streptococcaceae	3	447	2	322	71	18	469	3	151	1210	552	1049	46	9436	107	237
k__Bacteria;p__Firmicutes;c__Clostridia;o__Clostridiales;Other	0	0	0	0	0	0	0	1	0	0	60	158	0	17	1	5
k__Bacteria;p__Firmicutes;c__Clostridia;o__Clostridiales;f__	0	35	0	38	0	2	2	1	31	0	0	110	18	21	7	0
k__Bacteria;p__Firmicutes;c__Clostridia;o__Clostridiales;f__Clostridiaceae	0	28	0	0	0	0	1	0	0	0	41	7	3	0	0	0
k__Bacteria;p__Firmicutes;c__Clostridia;o__Clostridiales;f__Lachnospiraceae	1	12	0	2	4	2	10	4	2	0	57	293	3	68	11	29
k__Bacteria;p__Firmicutes;c__Clostridia;o__Clostridiales;f__Peptostreptococcaceae	0	0	0	52	0	1	3	0	0	0	0	2	0	79	0	0
k__Bacteria;p__Firmicutes;c__Clostridia;o__Clostridiales;f__Ruminococcaceae	0	0	0	0	0	3	3	0	3	0	66	12	6	31	17	2
k__Bacteria;p__Firmicutes;c__Clostridia;o__Clostridiales;f__Veillonellaceae	0	0	0	12	0	0	2	0	0	62	7	114	3	10	11	8
k__Bacteria;p__Firmicutes;c__Clostridia;o__Clostridiales;f__[Mogibacteriaceae]	0	0	0	37	0	1	0	0	0	0	0	8	0	15	2	4
k__Bacteria;p__Firmicutes;c__Clostridia;o__Clostridiales;f__[Tissierellaceae]	3	605	5	31	21	18	48	35	32	729	512	703	49	125	62	119
k__Bacteria;p__Firmicutes;c__Erysipelotrichi;o__Erysipelotrichales;f__Erysipelotrichaceae	0	1	0	0	0	0	0	0	0	0	0	15	0	11	0	0
k__Bacteria;p__Fusobacteria;c__Fusobacteriia;o__Fusobacteriales;f__Fusobacteriaceae	0	8315	0	2	1	2	49	1	0	10	112	4	0	20	21	63
k__Bacteria;p__Fusobacteria;c__Fusobacteriia;o__Fusobacteriales;f__Leptotrichiaceae	1	27	0	3	0	0	2	0	0	0	119	23	9	16	0	10
k__Bacteria;p__GN02;c__3BR-5F;o__;f__	1	8342	0	5	1	2	51	1	0	10	231	27	9	36	21	73
k__Bacteria;p__GN02;c__BD1-5;o__;f__	0	0	0	0	0	0	0	0	0	0	0	0	4	0	0	0
k__Bacteria;p__Gemmatimonadetes;c__Gemm-5;o__;f__	0	0	0	0	0	0	0	0	0	0	0	0	1	3	0	0
k__Bacteria;p__OD1;c__Mb-NB09;o__;f__	0	0	3	0	0	0	0	0	0	0	0	0	0	0	0	0
k__Bacteria;p__OD1;c__SM2F11;o__;f__	0	0	0	0	3	0	0	0	0	0	0	0	3	0	0	0
k__Bacteria;p__OD1;c__ZB2;o__;f__	0	0	0	0	0	0	0	0	0	0	0	0	3	4	0	0
k__Bacteria;p__Proteobacteria;c__Alphaproteobacteria;Other;Other	0	0	0	0	0	0	0	0	0	0	0	0	0	6	0	0
k__Bacteria;p__Proteobacteria;c__Alphaproteobacteria;o__;f__	0	1	0	1	1	3	3	3	1	68	69	1	9	15	0	5
k__Bacteria;p__Proteobacteria;c__Alphaproteobacteria;o__BD7-3;f__	0	0	0	0	0	0	1	1	0	0	3	0	1	12	0	2
k__Bacteria;p__Proteobacteria;c__Alphaproteobacteria;o__Caulobacterales;f__Caulobacteraceae	0	0	0	0	0	0	0	1	0	0	19	0	0	4	0	1
k__Bacteria;p__Proteobacteria;c__Alphaproteobacteria;o__Ellin329;f__	4	6	5	64	13	7	103	9	17	740	270	23	300	46	17	1031
k__Bacteria;p__Proteobacteria;c__Alphaproteobacteria;o__Rhizobiales;Other	0	0	0	1	1	0	36	1	0	0	1	0	0	21	0	9
k__Bacteria;p__Proteobacteria;c__Alphaproteobacteria;o__Rhizobiales;f__	9	4	6	16	135	131	93	138	38	989	232	22	396	24	176	205
k__Bacteria;p__Proteobacteria;c__Alphaproteobacteria;o__Rhizobiales;f__Aurantimonadaceae	7	2	10	6	43	151	330	113	7	2620	81	20	270	23	31	57
k__Bacteria;p__Proteobacteria;c__Alphaproteobacteria;o__Rhizobiales;f__Bartonellaceae	0	0	0	1	1	0	1	0	0	281	2	3	1	0	3	5
k__Bacteria;p__Proteobacteria;c__Alphaproteobacteria;o__Rhizobiales;f__Beijerinckiaceae	1	0	0	3	0	1	13	0	0	39	11	2	2	2	3	2
k__Bacteria;p__Proteobacteria;c__Alphaproteobacteria;o__Rhizobiales;f__Bradyrhizobiaceae	0	0	1	0	11	0	4	2	3	31	3	2	10	0	1	2
k__Bacteria;p__Proteobacteria;c__Alphaproteobacteria;o__Rhizobiales;f__Hyphomicrobiaceae	45	24	33	221	76	90	369	61	252	2791	1814	72	257	429	37	119
k__Bacteria;p__Proteobacteria;c__Alphaproteobacteria;o__Rhizobiales;f__Methylobacteriaceae	3	1	2	1	10	8	23	1	1	271	23	16	28	26	3	22
k__Bacteria;p__Proteobacteria;c__Alphaproteobacteria;o__Rhizobiales;f__Methylocystaceae	48	132	690	109	5050	28541	2311	25156	548	44060	1605	665	17323	767	790	5936
k__Bacteria;p__Proteobacteria;c__Alphaproteobacteria;o__Rhizobiales;f__Phyllobacteriaceae	0	0	0	0	0	6	0	0	0	0	0	0	0	0	0	0
k__Bacteria;p__Proteobacteria;c__Alphaproteobacteria;o__Rhizobiales;f__Rhizobiaceae	0	1	1	0	1	2	78	1	1	0	4	0	1	19	0	28
k__Bacteria;p__Proteobacteria;c__Alphaproteobacteria;o__Rhodobacterales;f__Hyphomonadaceae	0	0	0	4	0	0	2	3	1	88	6	4	8	1	0	2
k__Bacteria;p__Proteobacteria;c__Alphaproteobacteria;o__Rhodobacterales;f__Rhodobacteraceae	1	0	0	1	0	0	0	0	0	31	8	0	3	0	2	24
k__Bacteria;p__Proteobacteria;c__Alphaproteobacteria;o__Rhodospirillales;f__Acetobacteraceae	4	0	1	1	1	6	4	4	17	447	102	61	34	36	8	18
k__Bacteria;p__Proteobacteria;c__Alphaproteobacteria;o__Rhodospirillales;f__Rhodospirillaceae	0	0	0	0	0	0	0	0	0	184	30	30	5	0	0	0
k__Bacteria;p__Proteobacteria;c__Alphaproteobacteria;o__Rickettsiales;f__	0	0	0	2	4	5	8	0	0	190	107	8	20	12	3	46
k__Bacteria;p__Proteobacteria;c__Alphaproteobacteria;o__Rickettsiales;f__Rickettsiaceae	0	0	0	0	0	0	0	0	8	0	0	0	0	0	0	0
k__Bacteria;p__Proteobacteria;c__Alphaproteobacteria;o__Sphingomonadales;Other	0	0	1	0	0	0	0	0	0	0	0	0	5	8	0	0
k__Bacteria;p__Proteobacteria;c__Alphaproteobacteria;o__Sphingomonadales;f__Erythrobacteraceae	12	3	0	15	194	227	127	283	21	117	139	9	26	43	12	302
k__Bacteria;p__Proteobacteria;c__Alphaproteobacteria;o__Sphingomonadales;f__Sphingomonadaceae	9	0	27	12	3	3	0	1	5	78	71	1	10	13	9	2
k__Bacteria;p__Proteobacteria;c__Betaproteobacteria;Other;Other	170	12	320	63	85	573	424	1098	75	1571	910	56	161	140	151	851
k__Bacteria;p__Proteobacteria;c__Betaproteobacteria;o__;f__	3	0	1	1	6	2	4	1	3	46	48	8	6	20	8	17
k__Bacteria;p__Proteobacteria;c__Betaproteobacteria;o__Burkholderiales;Other	2	0	0	0	0	1	1	2	2	107	55	1	34	1	8	0
k__Bacteria;p__Proteobacteria;c__Betaproteobacteria;o__Burkholderiales;f__Alcaligenaceae	15	354	13	185	2298	3172	7217	2278	10	52	572	373	15	21885	2417	52720
k__Bacteria;p__Proteobacteria;c__Betaproteobacteria;o__Burkholderiales;f__Burkholderiaceae	0	0	0	0	3	2	2	0	0	2	15	9	2	17	4	10
k__Bacteria;p__Proteobacteria;c__Betaproteobacteria;o__Burkholderiales;f__Comamonadaceae	0	8	0	6	17	88	27	88	1	21	43	19	81	212	67	1279
k__Bacteria;p__Proteobacteria;c__Betaproteobacteria;o__Burkholderiales;f__Oxalobacteraceae	82	2	144	189	39	34	42	19	162	2654	1136	64	1657	356	38	34
k__Bacteria;p__Proteobacteria;c__Betaproteobacteria;o__Methylophilales;f__Methylophilaceae	20	23	6	50	268	346	570	324	32	421	251	26	48	263	185	1962
k__Bacteria;p__Proteobacteria;c__Betaproteobacteria;o__Neisseriales;f__Neisseriaceae	0	0	217	1	0	2	2	1	12	214	42	4	12	3	16	1
k__Bacteria;p__Proteobacteria;c__Betaproteobacteria;o__Procabacteriales;f__Procabacteriaceae	0	0	1	17	2	0	10	0	3	79	44	33	16	53	26	13
k__Bacteria;p__Proteobacteria;c__Betaproteobacteria;o__Rhodocyclales;f__Rhodocyclaceae	0	0	0	0	0	2	0	0	0	0	0	0	8	0	0	0
k__Bacteria;p__Proteobacteria;c__Betaproteobacteria;o__Thiobacterales;f__	0	0	0	4	1	1	2	0	0	110	38	11	4	9	7	0
k__Bacteria;p__Proteobacteria;c__Deltaproteobacteria;o__Bdellovibrionales;f__Bdellovibrionaceae	1	0	3	8	0	3	3	3	2	293	192	7	2	4	43	13
k__Bacteria;p__Proteobacteria;c__Deltaproteobacteria;o__Myxococcales;f__	0	0	0	0	0	0	1	1	0	0	0	0	0	0	0	3
k__Bacteria;p__Proteobacteria;c__Deltaproteobacteria;o__Myxococcales;f__Haliangiaceae	0	0	0	0	0	0	1	0	0	0	0	0	0	16	0	4
k__Bacteria;p__Proteobacteria;c__Deltaproteobacteria;o__Myxococcales;f__Myxococcaceae	0	0	0	0	0	0	0	0	0	0	0	0	0	5	0	0
k__Bacteria;p__Proteobacteria;c__Deltaproteobacteria;o__Myxococcales;f__Polyangiaceae	0	0	0	0	0	0	0	0	4	0	0	0	0	0	0	0
k__Bacteria;p__Proteobacteria;c__Epsilonproteobacteria;o__Campylobacterales;f__Campylobacteraceae	0	0	0	0	0	0	1	0	4	0	0	0	4	0	2	0
k__Bacteria;p__Proteobacteria;c__Gammaproteobacteria;Other;Other	0	0	0	1	0	0	1	1	0	0	0	7	0	14	1	5
k__Bacteria;p__Proteobacteria;c__Gammaproteobacteria;o__Aeromonadales;f__Aeromonadaceae	33	2	1	4	1	1	0	0	2	47	31	8	2	2	6	5
k__Bacteria;p__Proteobacteria;c__Gammaproteobacteria;o__Alteromonadales;f__211ds20	19	2	0	0	0	0	0	0	65	0	0	10	24	0	4	2
k__Bacteria;p__Proteobacteria;c__Gammaproteobacteria;o__Alteromonadales;f__Alteromonadaceae	0	0	0	0	0	0	0	0	0	0	0	0	0	3	0	0
k__Bacteria;p__Proteobacteria;c__Gammaproteobacteria;o__Alteromonadales;f__Shewanellaceae	1	1	0	0	1	1	5	1	1	4	6	11	1	6	2	24
k__Bacteria;p__Proteobacteria;c__Gammaproteobacteria;o__Alteromonadales;f__[Chromatiaceae]	11	4	0	5	1	0	0	0	0	1	0	0	0	0	0	0
k__Bacteria;p__Proteobacteria;c__Gammaproteobacteria;o__Chromatiales;Other	0	0	0	0	0	0	0	0	10	56	0	1	2	0	0	2
k__Bacteria;p__Proteobacteria;c__Gammaproteobacteria;o__Enterobacteriales;f__Enterobacteriaceae	0	0	0	0	0	0	0	0	0	5	0	0	0	0	0	0
k__Bacteria;p__Proteobacteria;c__Gammaproteobacteria;o__Legionellales;f__	83	9	6	23	7	2	55	3	130	1107	200	63	69	41	89	18
k__Bacteria;p__Proteobacteria;c__Gammaproteobacteria;o__Legionellales;f__Coxiellaceae	1	1	0	11	2	4	4	3	66	130	284	31	29	16	13	5
k__Bacteria;p__Proteobacteria;c__Gammaproteobacteria;o__Legionellales;f__Legionellaceae	0	0	0	0	0	0	0	0	0	0	0	8	0	13	1	1
k__Bacteria;p__Proteobacteria;c__Gammaproteobacteria;o__Methylococcales;f__Methylococcaceae	0	0	0	0	0	0	4	0	0	0	0	0	2	12	0	0
k__Bacteria;p__Proteobacteria;c__Gammaproteobacteria;o__Oceanospirillales;f__Halomonadaceae	0	0	0	0	0	0	0	0	0	0	0	4	0	0	0	0
k__Bacteria;p__Proteobacteria;c__Gammaproteobacteria;o__Pasteurellales;f__Pasteurellaceae	0	0	0	10	4	10	22	1	39	304	137	204	18	66	39	146
k__Bacteria;p__Proteobacteria;c__Gammaproteobacteria;o__Pseudomonadales;f__Moraxellaceae	0	113	0	0	0	0	0	0	0	35	18	0	1	0	1	2
k__Bacteria;p__Proteobacteria;c__Gammaproteobacteria;o__Pseudomonadales;f__Pseudomonadaceae	3	1	15	18	42	16	8	3	173	13218	675	172	76	89	31	80
k__Bacteria;p__Proteobacteria;c__Gammaproteobacteria;o__Thiotrichales;Other	219	37	143	44	42	19	7	16	108	1754	636	52	41	77	45	52
k__Bacteria;p__Proteobacteria;c__Gammaproteobacteria;o__Vibrionales;f__Vibrionaceae	0	0	0	0	0	0	0	0	0	0	0	0	3	0	0	0
k__Bacteria;p__Proteobacteria;c__Gammaproteobacteria;o__Xanthomonadales;Other	0	0	0	0	0	0	0	0	0	23	0	0	0	0	0	0
k__Bacteria;p__Proteobacteria;c__Gammaproteobacteria;o__Xanthomonadales;f__Sinobacteraceae	0	0	0	0	0	0	0	0	0	4	0	0	0	0	0	0
k__Bacteria;p__Proteobacteria;c__Gammaproteobacteria;o__Xanthomonadales;f__Xanthomonadaceae	0	0	0	3	0	0	53	1	0	269	56	9	1	0	1	12
k__Bacteria;p__Spirochaetes;c__Spirochaetes;o__Spirochaetales;f__Spirochaetaceae	8	4	57	70	37	26	27	37	342	2480	1066	89	1754	236	54	86
k__Bacteria;p__Synergistetes;c__Synergistia;o__Synergistales;f__Dethiosulfovibrionaceae	0	0	0	0	0	0	0	0	0	0	0	0	0	6	0	0
k__Bacteria;p__TM6;c__SBRH58;o__;f__	0	0	0	0	0	0	0	0	0	0	0	0	0	5	2	0
k__Bacteria;p__TM6;c__SJA-4;o__;f__	0	0	0	0	0	0	0	0	0	0	0	0	0	10	0	0
k__Bacteria;p__TM6;c__SJA-4;o__S1198;f__	0	0	0	0	0	0	2	0	0	0	0	0	0	0	0	0
k__Bacteria;p__TM6;c__SJA-4;o__YJF2-48;f__	0	0	0	0	3	0	0	0	0	0	0	0	0	0	0	0
k__Bacteria;p__TM7;c__;o__;f__	0	0	0	0	0	0	7	0	0	0	1	0	0	0	0	0
k__Bacteria;p__TM7;c__SC3;o__;f__	0	0	1	0	0	0	0	0	0	0	0	0	3	0	0	0
k__Bacteria;p__TM7;c__TM7-1;o__;f__	0	0	0	0	2	0	0	0	0	0	0	0	6	0	0	0
k__Bacteria;p__TM7;c__TM7-3;o__;f__	0	0	0	2	1	1	0	0	0	0	0	0	25	20	0	1
k__Bacteria;p__TM7;c__TM7-3;o__CW040;f__	0	0	0	0	0	0	1	0	0	0	0	1	0	8	0	2
k__Bacteria;p__TM7;c__TM7-3;o__EW055;f__	0	0	0	3	0	1	0	0	0	0	0	2	0	0	0	0
k__Bacteria;p__Tenericutes;c__Mollicutes;o__Anaeroplasmatales;f__Anaeroplasmataceae	0	0	0	0	0	0	0	0	0	0	0	0	0	3	1	0
k__Bacteria;p__Verrucomicrobia;c__[Spartobacteria];o__[Chthoniobacterales];f__[Chthoniobacteraceae]	0	0	0	0	0	0	0	0	0	0	0	0	0	0	0	3
k__Bacteria;p__WPS-2;c__;o__;f__	0	0	0	0	0	0	0	0	0	7	0	0	0	0	0	0
k__Bacteria;p__[Thermi];c__Deinococci;o__Deinococcales;f__Deinococcaceae	17	2	0	0	0	0	7	0	0	0	0	0	0	0	0	0
k__Bacteria;p__[Thermi];c__Deinococci;o__Deinococcales;f__Trueperaceae	0	0	0	0	0	0	2	0	0	0	17	27	6	0	0	2
k__Bacteria;p__[Thermi];c__Deinococci;o__Thermales;f__Thermaceae	0	0	0	0	0	0	0	0	0	0	0	0	3	0	0	0
	0	0	0	0	0	0	0	0	0	18	0	0	0	0	1	2
